# Supplementary material for: Mn(II) Complex with Rutin—Spectral Characteristic, Quantum-Chemical Calculations, Antioxidant and α-Amylase Inhibitory Activity
Source: Materials (Basel). 2026 Apr 6;19(7):1466. doi: 10.3390/ma19071466 (PMC13074668; doi:10.3390/ma19071466)
Supplement: Supplementary file 1 [file materials-19-01466-s001.zip]

Archive with 1 entries (1 files):
- materials-4081886-supplementary.pdf
